# Supplementary material for: Gene-Based Burden Testing of Rare Variants in Hemiplegic Migraine: A Computational Approach to Uncover the Genetic Architecture of a Rare Brain Disorder
Source: Genes (Basel). 2025 Jul 9;16(7):807. doi: 10.3390/genes16070807 (PMC12294318; doi:10.3390/genes16070807)
Supplement: Supplementary file 1 [file genes-16-00807-s001.zip]

Archive with 3 entries (3 files):
- Alfayyadh.etal.Supplementary-materials.pdf
- Table_S1.xlsx
- Table_S2.csv
