# Supplementary material for: Gene-Based Burden Testing of Rare Variants in Hemiplegic Migraine: A Computational Approach to Uncover the Genetic Architecture of a Rare Brain Disorder
Source: Genes (Basel). 2025 Jul 9;16(7):807. doi: 10.3390/genes16070807 (PMC12294318; doi:10.3390/genes16070807)
Supplement: Supplementary file 1 [file genes-16-00807-s001.zip › Table_S1.xlsx]

## Sheet: Sheet1
Gene	Chr	Start	End	Ref	Alt	Site	ANNOVAR-ExonicFunc	GeneFullName	Function	Disease.description	Tissue_specificity	Expression	ID
AMPD1	1	114679616	114679616	T	A	exonic	nonsynonymous_SNV	adenosine_monophosphate_deaminase_1	FUNCTION:_AMP_deaminase_plays_a_critical_role_in_energy_metabolism.\x3b_	.	TISSUE_SPECIFICITY:_Three_isoforms_are_present_in_mammals:_AMP_deaminase_1_is_the_predominant_form_in_skeletal_muscle\x3b_AMP_deaminase_2_predominates_in_smooth_muscle,_non-muscle_tissue,_embryonic_muscle_and_undifferentiated_myoblasts\x3b_AMP_deaminase_3_is_found_in_erythrocytes.\x3b_	unclassifiable_(Anatomical_System)\x3bgreater_omentum\x3bpancreas\x3blung\x3bthyroid\x3bspinal_cord\x3bliver\x3bskeletal_muscle\x3bbone_marrow\x3b	rs34526199
AMPD1	1	114678023	114678023	G	T	exonic	nonsynonymous_SNV	adenosine_monophosphate_deaminase_1	FUNCTION:_AMP_deaminase_plays_a_critical_role_in_energy_metabolism.\x3b_	.	TISSUE_SPECIFICITY:_Three_isoforms_are_present_in_mammals:_AMP_deaminase_1_is_the_predominant_form_in_skeletal_muscle\x3b_AMP_deaminase_2_predominates_in_smooth_muscle,_non-muscle_tissue,_embryonic_muscle_and_undifferentiated_myoblasts\x3b_AMP_deaminase_3_is_found_in_erythrocytes.\x3b_	unclassifiable_(Anatomical_System)\x3bgreater_omentum\x3bpancreas\x3blung\x3bthyroid\x3bspinal_cord\x3bliver\x3bskeletal_muscle\x3bbone_marrow\x3b	rs143303551
SLC38A10	17	81251226	81251226	C	T	exonic	nonsynonymous_SNV	solute_carrier_family_38_member_10	FUNCTION:_Putative_sodium-dependent_amino_acid/proton_antiporter._{ECO:0000250}.\x3b_	.	.	lymphoreticular\x3bovary\x3bsalivary_gland\x3bcolon\x3bparathyroid\x3bfovea_centralis\x3bchoroid\x3bskin\x3bretina\x3bbone_marrow\x3boptic_nerve\x3bthyroid\x3bbone\x3btestis\x3bbrain\x3bunclassifiable_(Anatomical_System)\x3blymph_node\x3bcartilage\x3bislets_of_Langerhans\x3bmuscle\x3blens\x3bbreast\x3blung\x3bplacenta\x3bmacula_lutea\x3bhippocampus\x3bliver\x3bcervix\x3bhead_and_neck\x3bkidney\x3…	rs67972063
SLC38A10	17	81246073	81246073	G	A	exonic	nonsynonymous_SNV	solute_carrier_family_38_member_10	FUNCTION:_Putative_sodium-dependent_amino_acid/proton_antiporter._{ECO:0000250}.\x3b_	.	.	lymphoreticular\x3bovary\x3bsalivary_gland\x3bcolon\x3bparathyroid\x3bfovea_centralis\x3bchoroid\x3bskin\x3bretina\x3bbone_marrow\x3boptic_nerve\x3bthyroid\x3bbone\x3btestis\x3bbrain\x3bunclassifiable_(Anatomical_System)\x3blymph_node\x3bcartilage\x3bislets_of_Langerhans\x3bmuscle\x3blens\x3bbreast\x3blung\x3bplacenta\x3bmacula_lutea\x3bhippocampus\x3bliver\x3bcervix\x3bhead_and_neck\x3bkidney\x3…	rs201188923
CTH	1	70415987	70415987	C	T	exonic	nonsynonymous_SNV	cystathionine_gamma-lyase	FUNCTION:_Catalyzes_the_last_step_in_the_trans-sulfuration_pathway_from_methionine_to_cysteine._Has_broad_substrate_specificity._Converts_cystathionine_to_cysteine,_ammonia_and_2-oxobutanoate._Converts_two_cysteine_molecules_to_lanthionine_and_hydrogen_sulfide._Can_also_accept_homocysteine_as_substrate._Specificity_depends_on_the_levels_of_the_endogenous_substrates._Generates_the_endogenous_signa…	DISEASE:_Cystathioninuria_(CSTNU)_[MIM:219500]:_Autosomal_recessive_phenotype_characterized_by_abnormal_accumulation_of_plasma_cystathionine,_leading_to_increased_urinary_excretion._{ECO:0000269|PubMed:12574942}._Note\x3dThe_disease_is_caused_by_mutations_affecting_the_gene_represented_in_this_entry.\x3b_	.	unclassifiable_(Anatomical_System)\x3bcolon\x3bblood\x3bfovea_centralis\x3bchoroid\x3blens\x3bskeletal_muscle\x3bretina\x3bpancreas\x3bprostate\x3boptic_nerve\x3bendometrium\x3bbone\x3bmacula_lutea\x3bliver\x3bspleen\x3bkidney\x3bbrain\x3bstomach\x3b	rs28941785
RCN3	19	49534351	49534351	G	C	exonic	nonsynonymous_SNV	reticulocalbin_3	.	.	.	ovary\x3bcolon\x3bparathyroid\x3bfovea_centralis\x3bchoroid\x3bskin\x3bretina\x3buterus\x3boptic_nerve\x3bbone\x3biris\x3btestis\x3bbrain\x3bunclassifiable_(Anatomical_System)\x3bheart\x3bcartilage\x3btongue\x3bhypothalamus\x3blens\x3bbreast\x3blung\x3bepididymis\x3bplacenta\x3bmacula_lutea\x3bvisual_apparatus\x3bhypopharynx\x3bspleen\x3bhead_and_neck\x3bmammary_gland\x3bstomach\x3b	rs200618256
NXPH2	2	138671160	138671160	T	C	exonic	nonsynonymous_SNV	neurexophilin_2	FUNCTION:_May_be_signaling_molecules_that_resemble_neuropeptides_and_that_act_by_binding_to_alpha-neurexins_and_possibly_other_receptors._{ECO:0000305}.\x3b_	.	TISSUE_SPECIFICITY:_Expressed_in_brain_and_kidney.\x3b_	unclassifiable_(Anatomical_System)\x3bovary\x3bdevelopmental\x3bkidney\x3bbrain\x3bretina\x3b	rs201929664
APC2	19	1457003	1457003	G	A,C	exonic	nonsynonymous_SNV	adenomatosis_polyposis_coli_2	FUNCTION:_Promotes_rapid_degradation_of_CTNNB1_and_may_function_as_a_tumor_suppressor._May_function_in_Wnt_signaling._{ECO:0000269|PubMed:10021369,_ECO:0000269|PubMed:11691822,_ECO:0000269|PubMed:9823329}.\x3b_	.	TISSUE_SPECIFICITY:_Widely_expressed_(at_protein_level)._Specifically_expressed_in_the_CNS._{ECO:0000269|PubMed:10021369,_ECO:0000269|PubMed:11691822,_ECO:0000269|PubMed:9823329}.\x3b_	sympathetic_chain\x3bcolon\x3bfovea_centralis\x3bchoroid\x3bskin\x3bbone_marrow\x3bretina\x3boptic_nerve\x3bwhole_body\x3bfrontal_lobe\x3bbone\x3bpituitary_gland\x3biris\x3btestis\x3bbrain\x3bunclassifiable_(Anatomical_System)\x3blymph_node\x3btongue\x3bblood\x3blens\x3blung\x3bmacula_lutea\x3bhippocampus\x3bvisual_apparatus\x3bhead_and_neck\x3bkidney\x3bmammary_gland\x3bstomach\x3bthymus\x3b	rs143870588
NLRX1	11	119172962	119172962	C	T	exonic	nonsynonymous_SNV	NLR_family_member_X1	FUNCTION:_Participates_in_antiviral_signaling._Acts_as_a_negative_regulator_of_MAVS-mediated_antiviral_responses,_through_the_inhibition_of_the_virus-induced_RLH_(RIG-like_helicase)-MAVS_interaction_(PubMed:18200010)._Has_no_inhibitory_function_on_NF-_Kappa-B_and_type_1_interferon_signaling_pathways,_but_enhances_NF-_Kappa-B_and_JUN_N-terminal_kinase_dependent_signaling_through_the_production_of_…	.	TISSUE_SPECIFICITY:_Ubiquitously_expressed._Strongest_expression_in_mammary_gland,_heart_and_muscle._Detected_in_HeLa,_HEK293T,_THP-1,_HL-60,_Raji_and_Jurkat_cell_lines_(at_protein_level)._{ECO:0000269|PubMed:15952891,_ECO:0000269|PubMed:18200010,_ECO:0000269|PubMed:18219313}.\x3b_	medulla_oblongata\x3bovary\x3bsalivary_gland\x3bintestine\x3bcolon\x3bfovea_centralis\x3bchoroid\x3bskin\x3bretina\x3bbone_marrow\x3buterus\x3bprostate\x3boptic_nerve\x3bfrontal_lobe\x3bbone\x3bthyroid\x3btestis\x3bbrain\x3bbladder\x3bunclassifiable_(Anatomical_System)\x3blymph_node\x3bcartilage\x3bheart\x3btongue\x3bislets_of_Langerhans\x3bpharynx\x3bblood\x3blens\x3bskeletal_muscle\x3bbreast\x3…	rs140784352
PADI3	1	17282897	17282897	C	A	exonic	nonsynonymous_SNV	peptidyl_arginine_deiminase,_type_III	FUNCTION:_Catalyzes_the_deimination_of_arginine_residues_of_proteins.\x3b_	.	TISSUE_SPECIFICITY:_Hair_follicles,_and_epidermis_at_very_low_levels.\x3b_	.	rs144944758
PADI3	1	17270928	17270928	C	T	exonic	nonsynonymous_SNV	peptidyl_arginine_deiminase,_type_III	FUNCTION:_Catalyzes_the_deimination_of_arginine_residues_of_proteins.\x3b_	.	TISSUE_SPECIFICITY:_Hair_follicles,_and_epidermis_at_very_low_levels.\x3b_	.	rs144080386
HUNK	21	31924675	31924675	C	T	exonic	nonsynonymous_SNV	hormonally_up-regulated_Neu-associated_kinase	.	.	.	unclassifiable_(Anatomical_System)\x3bheart\x3bovary\x3bcartilage\x3bmuscle\x3bcolon\x3bparathyroid\x3bskin\x3buterus\x3bcochlea\x3bendometrium\x3bplacenta\x3bvisual_apparatus\x3bliver\x3bspleen\x3bbrain\x3b	rs35133981
ECSIT	19	11513894	11513894	G	A	exonic	nonsynonymous_SNV	ECSIT_signalling_integrator	FUNCTION:_Adapter_protein_of_the_Toll-like_and_IL-1_receptor_signaling_pathway_that_is_involved_in_the_activation_of_NF-kappa-B_via_MAP3K1._Promotes_proteolytic_activation_of_MAP3K1._Involved_in_the_BMP_signaling_pathway._Required_for_normal_embryonic_development_(By_similarity)._{ECO:0000250}.\x3b_	.	.	medulla_oblongata\x3bovary\x3bcolon\x3bparathyroid\x3bchoroid\x3bskin\x3bretina\x3buterus\x3bprostate\x3bwhole_body\x3bendometrium\x3bbone\x3bthyroid\x3btestis\x3bgerminal_center\x3bbrain\x3bunclassifiable_(Anatomical_System)\x3blymph_node\x3bheart\x3bislets_of_Langerhans\x3bblood\x3blens\x3bpancreas\x3blung\x3bnasopharynx\x3bplacenta\x3bvisual_apparatus\x3bduodenum\x3balveolus\x3bliver\x3bspleen…	rs140346109
KIAA1328	18	37172992	37172992	A	C,*	exonic	nonsynonymous_SNV	KIAA1328	FUNCTION:_Competes_with_SMC1_for_binding_to_SMC3._May_affect_the_availability_of_SMC3_to_engage_in_the_formation_of_multimeric_protein_complexes._{ECO:0000269|PubMed:15656913}.\x3b_	.	TISSUE_SPECIFICITY:_Widely_expressed._{ECO:0000269|PubMed:15656913}.\x3b_	lung\x3bcartilage\x3bbone\x3bvisual_apparatus\x3btestis\x3bkidney\x3bmammary_gland\x3b	rs202176046
OSBPL1A	18	24167373	24167373	C	T	exonic	nonsynonymous_SNV	oxysterol_binding_protein_like_1A	FUNCTION:_Binds_phospholipids\x3b_exhibits_strong_binding_to_phosphatidic_acid_and_weak_binding_to_phosphatidylinositol_3-_phosphate_(By_similarity)._Stabilizes_GTP-bound_RAB7A_on_late_endosomes/lysosomes_and_alters_functional_properties_of_late_endocytic_compartments_via_its_interaction_with_RAB7A_(PubMed:16176980)._Binds_25-hydroxycholesterol_and_cholesterol_(PubMed:17428193)._{ECO:0000250,_ECO…	.	.	ovary\x3bsalivary_gland\x3bcolon\x3bparathyroid\x3bskin\x3bretina\x3bbone_marrow\x3buterus\x3bprostate\x3bwhole_body\x3bfrontal_lobe\x3bcerebral_cortex\x3bendometrium\x3bbone\x3bpituitary_gland\x3btestis\x3bbrain\x3bbladder\x3bunclassifiable_(Anatomical_System)\x3blymph_node\x3bcartilage\x3bheart\x3bhypothalamus\x3bmuscle\x3bpharynx\x3bblood\x3bskeletal_muscle\x3bbreast\x3bpancreas\x3blung\x3bnas…	rs140425243
HYKK	15	78527507	78527507	A	G	exonic	nonsynonymous_SNV	hydroxylysine_kinase	FUNCTION:_Catalyzes_the_GTP-dependent_phosphorylation_of_5-_hydroxy-L-lysine._{ECO:0000269|PubMed:22241472}.\x3b_	.	.	.	rs200988294
GCOM1	15	57604284	57604284	C	A	exonic	nonsynonymous_SNV	.	.	.	.	.	rs142253131
C12orf57	12	6945798	6945798	A	G	exonic	nonsynonymous_SNV	chromosome_12_open_reading_frame_57	FUNCTION:_In_brain,_may_be_required_for_corpus_callusum_development._{ECO:0000269|PubMed:23453666}.\x3b_	.	TISSUE_SPECIFICITY:_Ubiquitously_expressed,_with_higher_expression_in_lung_and_fetal_brain._{ECO:0000269|PubMed:23453666}.\x3b_	myocardium\x3bovary\x3bskin\x3bprostate\x3boptic_nerve\x3bfrontal_lobe\x3bthyroid\x3biris\x3bgerminal_center\x3bbladder\x3bbrain\x3btonsil\x3bheart\x3bcartilage\x3badrenal_cortex\x3bpharynx\x3bblood\x3blens\x3bskeletal_muscle\x3bbreast\x3bvisual_apparatus\x3bmacula_lutea\x3bliver\x3balveolus\x3bspleen\x3bcervix\x3bsalivary_gland\x3bintestine\x3bcolon\x3bparathyroid\x3bfovea_centralis\x3bchoroid\x…	rs139068225
POLE	12	132649021	132649021	T	C	exonic	nonsynonymous_SNV	polymerase_(DNA)_epsilon,_catalytic_subunit	FUNCTION:_Participates_in_DNA_repair_and_in_chromosomal_DNA_replication.\x3b_	DISEASE:_Colorectal_cancer_12_(CRCS12)_[MIM:615083]:_A_complex_disease_characterized_by_malignant_lesions_arising_from_the_inner_wall_of_the_large_intestine_(the_colon)_and_the_rectum._Genetic_alterations_are_often_associated_with_progression_from_premalignant_lesion_(adenoma)_to_invasive_adenocarcinoma._Risk_factors_for_cancer_of_the_colon_and_rectum_include_colon_polyps,_long-standing_ulcerativ…	.	lymphoreticular\x3bsmooth_muscle\x3bovary\x3bdevelopmental\x3bcolon\x3bparathyroid\x3bchoroid\x3bfovea_centralis\x3bskin\x3bretina\x3bbone_marrow\x3buterus\x3bprostate\x3boptic_nerve\x3bfrontal_lobe\x3bendometrium\x3bthyroid\x3btestis\x3bgerminal_center\x3bbrain\x3bbladder\x3bunclassifiable_(Anatomical_System)\x3bheart\x3btongue\x3bblood\x3blens\x3bskeletal_muscle\x3bbreast\x3bpancreas\x3blung\x3…	rs141619382
ZEB1	10	31521854	31521854	A	C	exonic	nonsynonymous_SNV	zinc_finger_E-box_binding_homeobox_1	FUNCTION:_Acts_as_a_transcriptional_repressor._Inhibits_interleukin-2_(IL-2)_gene_expression._Enhances_or_represses_the_promoter_activity_of_the_ATP1A1_gene_depending_on_the_quantity_of_cDNA_and_on_the_cell_type._Represses_E-cadherin_promoter_and_induces_an_epithelial-mesenchymal_transition_(EMT)_by_recruiting_SMARCA4/BRG1._Represses_BCL6_transcription_in_the_presence_of_the_corepressor_CTBP1._Po…	DISEASE:_Corneal_dystrophy,_Fuchs_endothelial,_6_(FECD6)_[MIM:613270]:_A_corneal_disease_caused_by_loss_of_endothelium_of_the_central_cornea._It_is_characterized_by_focal_wart-like_guttata_that_arise_from_Descemet_membrane_and_develop_in_the_central_cornea,_epithelial_blisters,_reduced_vision_and_pain._Descemet_membrane_is_thickened_by_abnormal_collagenous_deposition._{ECO:0000269|PubMed:20036349…	TISSUE_SPECIFICITY:_Colocalizes_with_SMARCA4/BRG1_in_E-cadherin-_negative_cells_from_established_lines,_and_stroma_of_normal_colon_as_well_as_in_de-differentiated_epithelial_cells_at_the_invasion_front_of_colorectal_carcinomas_(at_protein_level)._Expressed_in_heart_and_skeletal_muscle,_but_not_in_liver,_spleen,_or_pancreas._{ECO:0000269|PubMed:20418909}.\x3b_	lymphoreticular\x3bovary\x3bsalivary_gland\x3bintestine\x3bcolon\x3bparathyroid\x3bskin\x3bretina\x3bbone_marrow\x3buterus\x3bprostate\x3bwhole_body\x3bendometrium\x3bbone\x3btestis\x3bgerminal_center\x3bbrain\x3bartery\x3bbladder\x3bunclassifiable_(Anatomical_System)\x3bcartilage\x3bheart\x3btongue\x3bislets_of_Langerhans\x3bhypothalamus\x3bspinal_cord\x3bpharynx\x3bblood\x3bskeletal_muscle\x3bb…	rs118020901
SETX	9	132328569	132328569	C	T	exonic	nonsynonymous_SNV	senataxin	FUNCTION:_Probable_RNA/DNA_helicase_involved_in_diverse_aspects_of_RNA_metabolism_and_genomic_integrity._Plays_a_role_in_transcription_regulation_by_its_ability_to_modulate_RNA_Polymerase_II_(Pol_II)_binding_to_chromatin_and_through_its_interaction_with_proteins_involved_in_transcription_(PubMed:19515850,_PubMed:21700224)._Contributes_to_the_mRNA_splicing_efficiency_and_splice_site_selection_(Pub…	DISEASE:_Spinocerebellar_ataxia,_autosomal_recessive,_1_(SCAR1)_[MIM:606002]:_Spinocerebellar_ataxia_is_a_clinically_and_genetically_heterogeneous_group_of_cerebellar_disorders._Patients_show_progressive_incoordination_of_gait_and_often_poor_coordination_of_hands,_speech_and_eye_movements,_due_to_degeneration_of_the_cerebellum_with_variable_involvement_of_the_brainstem_and_spinal_cord._SCAR1_is_a…	TISSUE_SPECIFICITY:_Highly_expressed_in_skeletal_muscle._Expressed_in_heart,_fibroblast,_placenta_and_liver._Weakly_expressed_in_brain_and_lung._Expressed_in_the_cortex_of_the_kidney_(highly_expressed_in_tubular_epithelial_cells_but_low_expression_in_the_glomerulus)._{ECO:0000269|PubMed:14770181,_ECO:0000269|PubMed:15106121,_ECO:0000269|PubMed:16644229,_ECO:0000269|PubMed:17562789}.\x3b_	lymphoreticular\x3bovary\x3bcolon\x3bsubstantia_nigra\x3bparathyroid\x3bfovea_centralis\x3bchoroid\x3bretina\x3bbone_marrow\x3buterus\x3bprostate\x3boptic_nerve\x3bwhole_body\x3bfrontal_lobe\x3bbone\x3bthyroid\x3btestis\x3bgerminal_center\x3bspinal_ganglion\x3bbrain\x3bunclassifiable_(Anatomical_System)\x3blymph_node\x3bcartilage\x3bsmall_intestine\x3bheart\x3bislets_of_Langerhans\x3bblood\x3blen…	rs370781594
SETX	9	132264633	132264633	A	G	exonic	nonsynonymous_SNV	senataxin	missense_variant	DISEASE:_Spinocerebellar_ataxia,_autosomal_recessive,_1_(SCAR1)_[MIM:606002]:_Spinocerebellar_ataxia_is_a_clinically_and_genetically_heterogeneous_group_of_cerebellar_disorders._Patients_show_progressive_incoordination_of_gait_and_often_poor_coordination_of_hands,_speech_and_eye_movements,_due_to_degeneration_of_the_cerebellum_with_variable_involvement_of_the_brainstem_and_spinal_cord._SCAR1_is_a…	TISSUE_SPECIFICITY:_Highly_expressed_in_skeletal_muscle._Expressed_in_heart,_fibroblast,_placenta_and_liver._Weakly_expressed_in_brain_and_lung._Expressed_in_the_cortex_of_the_kidney_(highly_expressed_in_tubular_epithelial_cells_but_low_expression_in_the_glomerulus)._{ECO:0000269|PubMed:14770181,_ECO:0000269|PubMed:15106121,_ECO:0000269|PubMed:16644229,_ECO:0000269|PubMed:17562789}.\x3b_	lymphoreticular\x3bovary\x3bcolon\x3bsubstantia_nigra\x3bparathyroid\x3bfovea_centralis\x3bchoroid\x3bretina\x3bbone_marrow\x3buterus\x3bprostate\x3boptic_nerve\x3bwhole_body\x3bfrontal_lobe\x3bbone\x3bthyroid\x3btestis\x3bgerminal_center\x3bspinal_ganglion\x3bbrain\x3bunclassifiable_(Anatomical_System)\x3blymph_node\x3bcartilage\x3bsmall_intestine\x3bheart\x3bislets_of_Langerhans\x3bblood\x3blen…	rs151117904
SVEP1	9	110406895	110406895	G	A	exonic	nonsynonymous_SNV	sushi,_von_Willebrand_factor_type_A,_EGF_and_pentraxin_domain_containing_1	FUNCTION:_May_play_a_role_in_the_cell_attachment_process._{ECO:0000250}.\x3b_	.	TISSUE_SPECIFICITY:_Present_in_mesenchymal_primary_cultured_cell_lysates_(at_protein_level)._Highly_expressed_in_placenta._Also_expressed_in_marrow_stromal_cell._Weakly_or_not_expressed_in_other_tissues._{ECO:0000269|PubMed:11062057,_ECO:0000269|PubMed:16206243}.\x3b_	ovary\x3bcolon\x3bparathyroid\x3bchoroid\x3bskin\x3buterus\x3bwhole_body\x3bfrontal_lobe\x3bcerebral_cortex\x3blarynx\x3bbone\x3btestis\x3bbrain\x3bunclassifiable_(Anatomical_System)\x3bheart\x3bcartilage\x3bislets_of_Langerhans\x3bskeletal_muscle\x3bbreast\x3bpancreas\x3blung\x3bepididymis\x3bnasopharynx\x3btrabecular_meshwork\x3bplacenta\x3bvisual_apparatus\x3bliver\x3bhypopharynx\x3bspleen\x3b…	rs199967982
AHR	7	17340172	17340172	G	A	exonic	nonsynonymous_SNV	.	.	.	.	.	rs140164845
ACOT12	5	81332529	81332529	T	G	exonic	nonsynonymous_SNV	acyl-CoA_thioesterase_12	FUNCTION:_Hydrolyzes_acetyl-CoA_to_acetate_and_CoA._{ECO:0000269|PubMed:16951743}.\x3b_	.	.	lung\x3bliver\x3bspleen\x3b	rs143972820
PDE6B	4	625918	625918	C	T	exonic	nonsynonymous_SNV	phosphodiesterase_6B	FUNCTION:_This_protein_participates_in_processes_of_transmission_and_amplification_of_the_visual_signal._Necessary_for_the_formation_of_a_functional_phosphodiesterase_holoenzyme.\x3b_	DISEASE:_Retinitis_pigmentosa_40_(RP40)_[MIM:613801]:_A_retinal_dystrophy_belonging_to_the_group_of_pigmentary_retinopathies._Retinitis_pigmentosa_is_characterized_by_retinal_pigment_deposits_visible_on_fundus_examination_and_primary_loss_of_rod_photoreceptor_cells_followed_by_secondary_loss_of_cone_photoreceptors._Patients_typically_have_night_vision_blindness_and_loss_of_midperipheral_visual_fi…	.	unclassifiable_(Anatomical_System)\x3bovary\x3bsalivary_gland\x3bpharynx\x3bcolon\x3bblood\x3bskeletal_muscle\x3bretina\x3bbreast\x3buterus\x3bprostate\x3blung\x3bvisual_apparatus\x3bliver\x3btestis\x3bkidney\x3bbrain\x3bpineal_gland\x3bbladder\x3b	rs374578601
CD207	2	70831747	70831747	A	G	exonic	nonsynonymous_SNV	CD207_molecule	FUNCTION:_Calcium-dependent_lectin_displaying_mannose-binding_specificity._Induces_the_formation_of_Birbeck_granules_(BGs)\x3b_is_a_potent_regulator_of_membrane_superimposition_and_zippering._Binds_to_sulfated_as_well_as_mannosylated_glycans,_keratan_sulfate_(KS)_and_beta-glucans._Facilitates_uptake_of_antigens_and_is_involved_in_the_routing_and/or_processing_of_antigen_for_presentation_to_T_cell…	DISEASE:_Birbeck_granule_deficiency_(BIRGD)_[MIM:613393]:_A_condition_characterized_by_the_absence_of_Birbeck_granules_in_epidermal_Langerhans_cells._Despite_the_lack_of_Birbeck_granules,_Langerhans_cells_are_present_in_normal_numbers_and_have_normal_morphologic_characteristics_and_antigen-presenting_capacity._{ECO:0000269|PubMed:15816828}._Note\x3dThe_disease_is_caused_by_mutations_affecting_the…	TISSUE_SPECIFICITY:_Exclusively_expressed_by_Langerhans_cells._Expressed_in_astrocytoma_and_malignant_ependymoma,_but_not_in_normal_brain_tissues._{ECO:0000269|PubMed:10661407,_ECO:0000269|PubMed:20026605}.\x3b_	.	rs200837270
TYR	11	89227904	89227904	C	A	exonic	nonsynonymous_SNV	tyrosinase	FUNCTION:_This_is_a_copper-containing_oxidase_that_functions_in_the_formation_of_pigments_such_as_melanins_and_other_polyphenolic_compounds._Catalyzes_the_rate-limiting_conversions_of_tyrosine_to_DOPA,_DOPA_to_DOPA-quinone_and_possibly_5,6-dihydroxyindole_to_indole-5,6_quinone.\x3b_	DISEASE:_Albinism,_oculocutaneous,_1A_(OCA1A)_[MIM:203100]:_An_autosomal_recessive_disorder_in_which_the_biosynthesis_of_melanin_pigment_is_absent_in_skin,_hair,_and_eyes._It_is_characterized_by_complete_lack_of_tyrosinase_activity_due_to_production_of_an_inactive_enzyme._Patients_present_with_a_life-long_absence_of_melanin_pigment_after_birth,_and_manifest_increased_sensitivity_to_ultraviolet_ra…	.	unclassifiable_(Anatomical_System)\x3bovary\x3bsalivary_gland\x3bpharynx\x3bcolon\x3bblood\x3bfovea_centralis\x3bchoroid\x3blens\x3bskin\x3bretina\x3bbreast\x3bprostate\x3boptic_nerve\x3blung\x3bthyroid\x3bmacula_lutea\x3bvisual_apparatus\x3bliver\x3btestis\x3bkidney\x3bbrain\x3bmammary_gland\x3bbladder\x3b	rs61754388
TYR	11	89191205	89191205	G	T	exonic	nonsynonymous_SNV	tyrosinase	FUNCTION:_This_is_a_copper-containing_oxidase_that_functions_in_the_formation_of_pigments_such_as_melanins_and_other_polyphenolic_compounds._Catalyzes_the_rate-limiting_conversions_of_tyrosine_to_DOPA,_DOPA_to_DOPA-quinone_and_possibly_5,6-dihydroxyindole_to_indole-5,6_quinone.\x3b_	DISEASE:_Albinism,_oculocutaneous,_1A_(OCA1A)_[MIM:203100]:_An_autosomal_recessive_disorder_in_which_the_biosynthesis_of_melanin_pigment_is_absent_in_skin,_hair,_and_eyes._It_is_characterized_by_complete_lack_of_tyrosinase_activity_due_to_production_of_an_inactive_enzyme._Patients_present_with_a_life-long_absence_of_melanin_pigment_after_birth,_and_manifest_increased_sensitivity_to_ultraviolet_ra…	.	unclassifiable_(Anatomical_System)\x3bovary\x3bsalivary_gland\x3bpharynx\x3bcolon\x3bblood\x3bfovea_centralis\x3bchoroid\x3blens\x3bskin\x3bretina\x3bbreast\x3bprostate\x3boptic_nerve\x3blung\x3bthyroid\x3bmacula_lutea\x3bvisual_apparatus\x3bliver\x3btestis\x3bkidney\x3bbrain\x3bmammary_gland\x3bbladder\x3b	rs104894314
TYR	11	89227904	89227904	C	A	exonic	nonsynonymous_SNV	tyrosinase	missense_variant	DISEASE:_Albinism,_oculocutaneous,_1A_(OCA1A)_[MIM:203100]:_An_autosomal_recessive_disorder_in_which_the_biosynthesis_of_melanin_pigment_is_absent_in_skin,_hair,_and_eyes._It_is_characterized_by_complete_lack_of_tyrosinase_activity_due_to_production_of_an_inactive_enzyme._Patients_present_with_a_life-long_absence_of_melanin_pigment_after_birth,_and_manifest_increased_sensitivity_to_ultraviolet_ra…	.	unclassifiable_(Anatomical_System)\x3bovary\x3bsalivary_gland\x3bpharynx\x3bcolon\x3bblood\x3bfovea_centralis\x3bchoroid\x3blens\x3bskin\x3bretina\x3bbreast\x3bprostate\x3boptic_nerve\x3blung\x3bthyroid\x3bmacula_lutea\x3bvisual_apparatus\x3bliver\x3btestis\x3bkidney\x3bbrain\x3bmammary_gland\x3bbladder\x3b	rs61754388
TMPRSS3	21	42383169	42383169	G	A	exonic	nonsynonymous_SNV	transmembrane_protease,_serine_3	missense_variant	DISEASE:_Deafness,_autosomal_recessive,_8_(DFNB8)_[MIM:601072]:_A_form_of_non-syndromic_sensorineural_hearing_loss._Sensorineural_deafness_results_from_damage_to_the_neural_receptors_of_the_inner_ear,_the_nerve_pathways_to_the_brain,_or_the_area_of_the_brain_that_receives_sound_information._{ECO:0000269|PubMed:11424922,_ECO:0000269|PubMed:11462234,_ECO:0000269|PubMed:11907649,_ECO:0000269|PubMed:…	TISSUE_SPECIFICITY:_Expressed_in_many_tissues_including_fetal_cochlea._Isoform_T_is_found_at_increased_levels_in_some_carcinomas.\x3b_	unclassifiable_(Anatomical_System)\x3bovary\x3bcolon\x3bparathyroid\x3bfovea_centralis\x3bchoroid\x3blens\x3bretina\x3buterus\x3bprostate\x3boptic_nerve\x3blung\x3bendometrium\x3bplacenta\x3bmacula_lutea\x3btestis\x3bcervix\x3bkidney\x3bbrain\x3bmammary_gland\x3bstomach\x3bthymus\x3b	rs145913750
CYP24A1	20	54158136	54158136	G	A	exonic	nonsynonymous_SNV	cytochrome_P450_family_24_subfamily_A_member_1	FUNCTION:_Has_a_role_in_maintaining_calcium_homeostasis._Catalyzes_the_NADPH-dependent_24-hydroxylation_of_calcidiol_(25-_hydroxyvitamin_D(3))_and_calcitriol_(1-alpha,25-dihydroxyvitamin_D(3))._The_enzyme_can_perform_up_to_6_rounds_of_hydroxylation_of_calcitriol_leading_to_calcitroic_acid._It_also_shows_23-_hydroxylating_activity_leading_to_1-alpha,25-dihydroxyvitamin_D(3)-26,23-lactone_as_end_pr…	DISEASE:_Hypercalcemia_infantile_(HCAI)_[MIM:143880]:_A_disorder_characterized_by_abnormally_high_level_of_calcium_in_the_blood,_failure_to_thrive,_vomiting,_dehydration,_and_nephrocalcinosis._{ECO:0000269|PubMed:21675912}._Note\x3dThe_disease_is_caused_by_mutations_affecting_the_gene_represented_in_this_entry.\x3b_	.	unclassifiable_(Anatomical_System)\x3buterus\x3bprostate\x3bheart\x3bcochlea\x3bliver\x3bcolon\x3bcervix\x3bblood\x3bkidney\x3bmammary_gland\x3bskin\x3b	rs114368325
CYP24A1	20	54158136	54158136	G	A	exonic	nonsynonymous_SNV	cytochrome_P450_family_24_subfamily_A_member_1	missense_variant	DISEASE:_Hypercalcemia_infantile_(HCAI)_[MIM:143880]:_A_disorder_characterized_by_abnormally_high_level_of_calcium_in_the_blood,_failure_to_thrive,_vomiting,_dehydration,_and_nephrocalcinosis._{ECO:0000269|PubMed:21675912}._Note\x3dThe_disease_is_caused_by_mutations_affecting_the_gene_represented_in_this_entry.\x3b_	.	unclassifiable_(Anatomical_System)\x3buterus\x3bprostate\x3bheart\x3bcochlea\x3bliver\x3bcolon\x3bcervix\x3bblood\x3bkidney\x3bmammary_gland\x3bskin\x3b	rs114368325
MPO	17	58279553	58279553	T	C	exonic	nonsynonymous_SNV	myeloperoxidase	FUNCTION:_Part_of_the_host_defense_system_of_polymorphonuclear_leukocytes._It_is_responsible_for_microbicidal_activity_against_a_wide_range_of_organisms._In_the_stimulated_PMN,_MPO_catalyzes_the_production_of_hypohalous_acids,_primarily_hypochlorous_acid_in_physiologic_situations,_and_other_toxic_intermediates_that_greatly_enhance_PMN_microbicidal_activity.\x3b_	DISEASE:_Myeloperoxidase_deficiency_(MPOD)_[MIM:254600]:_A_disorder_characterized_by_decreased_myeloperoxidase_activity_in_neutrophils_and_monocytes_that_results_in_disseminated_candidiasis._{ECO:0000269|PubMed:7904599,_ECO:0000269|PubMed:8142659,_ECO:0000269|PubMed:9354683,_ECO:0000269|PubMed:9637725}._Note\x3dThe_disease_is_caused_by_mutations_affecting_the_gene_represented_in_this_entry.\x3b_	.	unclassifiable_(Anatomical_System)\x3blymph_node\x3bumbilical_cord\x3bblood\x3bfovea_centralis\x3bchoroid\x3blens\x3bretina\x3bbone_marrow\x3boptic_nerve\x3bwhole_body\x3blung\x3bfrontal_lobe\x3bbone\x3bplacenta\x3bthyroid\x3bmacula_lutea\x3bliver\x3btestis\x3bspleen\x3bkidney\x3bbrain\x3bthymus\x3b	rs78950939
MPO	17	58279553	58279553	T	C	exonic	nonsynonymous_SNV	myeloperoxidase	missense_variant	DISEASE:_Myeloperoxidase_deficiency_(MPOD)_[MIM:254600]:_A_disorder_characterized_by_decreased_myeloperoxidase_activity_in_neutrophils_and_monocytes_that_results_in_disseminated_candidiasis._{ECO:0000269|PubMed:7904599,_ECO:0000269|PubMed:8142659,_ECO:0000269|PubMed:9354683,_ECO:0000269|PubMed:9637725}._Note\x3dThe_disease_is_caused_by_mutations_affecting_the_gene_represented_in_this_entry.\x3b_	.	unclassifiable_(Anatomical_System)\x3blymph_node\x3bumbilical_cord\x3bblood\x3bfovea_centralis\x3bchoroid\x3blens\x3bretina\x3bbone_marrow\x3boptic_nerve\x3bwhole_body\x3blung\x3bfrontal_lobe\x3bbone\x3bplacenta\x3bthyroid\x3bmacula_lutea\x3bliver\x3btestis\x3bspleen\x3bkidney\x3bbrain\x3bthymus\x3b	rs78950939
ASPA	17	3499000	3499000	A	C	exonic	nonsynonymous_SNV	aspartoacylase	FUNCTION:_Catalyzes_the_deacetylation_of_N-acetylaspartic_acid_(NAA)_to_produce_acetate_and_L-aspartate._NAA_occurs_in_high_concentration_in_brain_and_its_hydrolysis_NAA_plays_a_significant_part_in_the_maintenance_of_intact_white_matter._In_other_tissues_it_act_as_a_scavenger_of_NAA_from_body_fluids.\x3b_	.	TISSUE_SPECIFICITY:_Brain_white_matter,_skeletal_muscle,_kidney,_adrenal_glands,_lung_and_liver.\x3b_	unclassifiable_(Anatomical_System)\x3blung\x3bendometrium\x3badrenal_gland\x3bliver\x3btestis\x3bspleen\x3bkidney\x3bbrain\x3bmammary_gland\x3bskin\x3bskeletal_muscle\x3b	rs28940279
ASPA	17	3499000	3499000	A	C	exonic	nonsynonymous_SNV	aspartoacylase	missense_variant	.	TISSUE_SPECIFICITY:_Brain_white_matter,_skeletal_muscle,_kidney,_adrenal_glands,_lung_and_liver.\x3b_	unclassifiable_(Anatomical_System)\x3blung\x3bendometrium\x3badrenal_gland\x3bliver\x3btestis\x3bspleen\x3bkidney\x3bbrain\x3bmammary_gland\x3bskin\x3bskeletal_muscle\x3b	rs28940279
CTNS	17	3660280	3660280	G	A	exonic	nonsynonymous_SNV	cystinosin,_lysosomal_cystine_transporter	FUNCTION:_Cystine/H(+)_symporter_thought_to_transport_cystine_out_of_lysosomes._Plays_an_important_role_in_melanin_synthesis,_possibly_by_preventing_melanosome_acidification_and_subsequent_degradation_of_tyrosinase_TYR._{ECO:0000269|PubMed:22649030}.\x3b_	DISEASE:_Cystinosis,_adult,_non-nephropathic_type_(CTNSANN)_[MIM:219750]:_A_form_of_cystinosis,_a_lysosomal_storage_disease_due_to_defective_transport_of_cystine_across_the_lysosomal_membrane._This_results_in_cystine_accumulation_and_crystallization_in_the_cells_causing_widespread_tissue_damage._Cystinosis_adult_non-nephropathic_type_is_characterized_by_ocular_features_and_a_benign_course._Patien…	TISSUE_SPECIFICITY:_Strongly_expressed_in_pancreas,_kidney_(adult_and_fetal),_skeletal_muscle,_melanocytes_and_keratinocytes._Expressed_at_lower_levels_in_placenta_and_heart._Weakly_expressed_in_lung,_liver_and_brain_(adult_and_fetal)._Isoform_2_represents_5-20_%_of_CTNS_transcripts,_with_the_exception_of_the_testis_that_expresses_both_isoforms_in_equal_proportions._{ECO:0000269|PubMed:22649030}.…	colon\x3bfovea_centralis\x3bchoroid\x3bskin\x3bretina\x3bbone_marrow\x3buterus\x3bprostate\x3boptic_nerve\x3bwhole_body\x3blarynx\x3bbone\x3bpituitary_gland\x3btestis\x3bbrain\x3bunclassifiable_(Anatomical_System)\x3bheart\x3bcartilage\x3bblood\x3blens\x3bskeletal_muscle\x3blung\x3bepididymis\x3bplacenta\x3bmacula_lutea\x3bliver\x3bspleen\x3bhead_and_neck\x3bcervix\x3bkidney\x3b	rs121908127
CTNS	17	3660280	3660280	G	A	exonic	nonsynonymous_SNV	cystinosin,_lysosomal_cystine_transporter	missense_variant	DISEASE:_Cystinosis,_adult,_non-nephropathic_type_(CTNSANN)_[MIM:219750]:_A_form_of_cystinosis,_a_lysosomal_storage_disease_due_to_defective_transport_of_cystine_across_the_lysosomal_membrane._This_results_in_cystine_accumulation_and_crystallization_in_the_cells_causing_widespread_tissue_damage._Cystinosis_adult_non-nephropathic_type_is_characterized_by_ocular_features_and_a_benign_course._Patien…	TISSUE_SPECIFICITY:_Strongly_expressed_in_pancreas,_kidney_(adult_and_fetal),_skeletal_muscle,_melanocytes_and_keratinocytes._Expressed_at_lower_levels_in_placenta_and_heart._Weakly_expressed_in_lung,_liver_and_brain_(adult_and_fetal)._Isoform_2_represents_5-20_%_of_CTNS_transcripts,_with_the_exception_of_the_testis_that_expresses_both_isoforms_in_equal_proportions._{ECO:0000269|PubMed:22649030}.…	colon\x3bfovea_centralis\x3bchoroid\x3bskin\x3bretina\x3bbone_marrow\x3buterus\x3bprostate\x3boptic_nerve\x3bwhole_body\x3blarynx\x3bbone\x3bpituitary_gland\x3btestis\x3bbrain\x3bunclassifiable_(Anatomical_System)\x3bheart\x3bcartilage\x3bblood\x3blens\x3bskeletal_muscle\x3blung\x3bepididymis\x3bplacenta\x3bmacula_lutea\x3bliver\x3bspleen\x3bhead_and_neck\x3bcervix\x3bkidney\x3b	rs121908127
PMM2	16	8811153	8811153	G	A	exonic	nonsynonymous_SNV	phosphomannomutase_2	FUNCTION:_Involved_in_the_synthesis_of_the_GDP-mannose_and_dolichol-phosphate-mannose_required_for_a_number_of_critical_mannosyl_transfer_reactions._{ECO:0000250}.\x3b_	DISEASE:_Congenital_disorder_of_glycosylation_1A_(CDG1A)_[MIM:212065]:_A_multisystem_disorder_caused_by_a_defect_in_glycoprotein_biosynthesis_and_characterized_by_under-glycosylated_serum_glycoproteins._Congenital_disorders_of_glycosylation_result_in_a_wide_variety_of_clinical_features,_such_as_defects_in_the_nervous_system_development,_psychomotor_retardation,_dysmorphic_features,_hypotonia,_coa…	.	ovary\x3bsalivary_gland\x3bintestine\x3bcolon\x3bskin\x3bbone_marrow\x3buterus\x3bprostate\x3bendometrium\x3bsynovium\x3blarynx\x3bbone\x3btestis\x3bbrain\x3bunclassifiable_(Anatomical_System)\x3bcartilage\x3bheart\x3btongue\x3bislets_of_Langerhans\x3bpharynx\x3bblood\x3bskeletal_muscle\x3bbreast\x3bpancreas\x3blung\x3bcornea\x3bplacenta\x3bvisual_apparatus\x3bliver\x3bhead_and_neck\x3bcervix\x3b…	rs28936415
PMM2	16	8811153	8811153	G	A	exonic	nonsynonymous_SNV	phosphomannomutase_2	missense_variant	DISEASE:_Congenital_disorder_of_glycosylation_1A_(CDG1A)_[MIM:212065]:_A_multisystem_disorder_caused_by_a_defect_in_glycoprotein_biosynthesis_and_characterized_by_under-glycosylated_serum_glycoproteins._Congenital_disorders_of_glycosylation_result_in_a_wide_variety_of_clinical_features,_such_as_defects_in_the_nervous_system_development,_psychomotor_retardation,_dysmorphic_features,_hypotonia,_coa…	.	ovary\x3bsalivary_gland\x3bintestine\x3bcolon\x3bskin\x3bbone_marrow\x3buterus\x3bprostate\x3bendometrium\x3bsynovium\x3blarynx\x3bbone\x3btestis\x3bbrain\x3bunclassifiable_(Anatomical_System)\x3bcartilage\x3bheart\x3btongue\x3bislets_of_Langerhans\x3bpharynx\x3bblood\x3bskeletal_muscle\x3bbreast\x3bpancreas\x3blung\x3bcornea\x3bplacenta\x3bvisual_apparatus\x3bliver\x3bhead_and_neck\x3bcervix\x3b…	rs28936415
TSHR	14	81143286	81143286	G	A	exonic	nonsynonymous_SNV	thyroid_stimulating_hormone_receptor	FUNCTION:_Receptor_for_thyrothropin._Plays_a_central_role_in_controlling_thyroid_cell_metabolism._The_activity_of_this_receptor_is_mediated_by_G_proteins_which_activate_adenylate_cyclase._Also_acts_as_a_receptor_for_thyrostimulin_(GPA2+GPB5)._{ECO:0000269|PubMed:12045258}.\x3b_	DISEASE:_Note\x3dDefects_in_TSHR_are_found_in_patients_affected_by_hyperthyroidism_with_different_etiologies._Somatic,_constitutively_activating_TSHR_mutations_and/or_constitutively_activating_G(s)alpha_mutations_have_been_identified_in_toxic_thyroid_nodules_(TTNs)_that_are_the_predominant_cause_of_hyperthyroidism_in_iodine_deficient_areas._These_mutations_lead_to_TSH_independent_activation_of_th…	TISSUE_SPECIFICITY:_Expressed_in_the_thyroid._{ECO:0000269|PubMed:2610690}.\x3b_	unclassifiable_(Anatomical_System)\x3blung\x3bovary\x3bthyroid\x3bblood\x3bhead_and_neck\x3bbrain\x3bskeletal_muscle\x3bbone_marrow\x3b	rs121908868
TSHR	14	81143286	81143286	G	A	exonic	nonsynonymous_SNV	thyroid_stimulating_hormone_receptor	missense_variant	DISEASE:_Note\x3dDefects_in_TSHR_are_found_in_patients_affected_by_hyperthyroidism_with_different_etiologies._Somatic,_constitutively_activating_TSHR_mutations_and/or_constitutively_activating_G(s)alpha_mutations_have_been_identified_in_toxic_thyroid_nodules_(TTNs)_that_are_the_predominant_cause_of_hyperthyroidism_in_iodine_deficient_areas._These_mutations_lead_to_TSH_independent_activation_of_th…	TISSUE_SPECIFICITY:_Expressed_in_the_thyroid._{ECO:0000269|PubMed:2610690}.\x3b_	unclassifiable_(Anatomical_System)\x3blung\x3bovary\x3bthyroid\x3bblood\x3bhead_and_neck\x3bbrain\x3bskeletal_muscle\x3bbone_marrow\x3b	rs121908868
KCNQ1	11	2572870	2572870	G	A	exonic	nonsynonymous_SNV	potassium_voltage-gated_channel_subfamily_Q_member_1	FUNCTION:_Potassium_channel_that_plays_an_important_role_in_a_number_of_tissues,_including_heart,_inner_ear,_stomach_and_colon_(By_similarity)_(PubMed:10646604)._Associates_with_KCNE_beta_subunits_that_modulates_current_kinetics_(By_similarity)_(PubMed:9312006,_PubMed:9108097,_PubMed:8900283,_PubMed:10646604,_PubMed:11101505,_PubMed:19687231)._Induces_a_voltage-dependent_by_rapidly_activating_and…	DISEASE:_Long_QT_syndrome_1_(LQT1)_[MIM:192500]:_A_heart_disorder_characterized_by_a_prolonged_QT_interval_on_the_ECG_and_polymorphic_ventricular_arrhythmias._They_cause_syncope_and_sudden_death_in_response_to_exercise_or_emotional_stress,_and_can_present_with_a_sentinel_event_of_sudden_cardiac_death_in_infancy._{ECO:0000269|PubMed:10024302,_ECO:0000269|PubMed:10220144,_ECO:0000269|PubMed:1022014…	TISSUE_SPECIFICITY:_Abundantly_expressed_in_heart,_pancreas,_prostate,_kidney,_small_intestine_and_peripheral_blood_leukocytes._Less_abundant_in_placenta,_lung,_spleen,_colon,_thymus,_testis_and_ovaries.\x3b_	unclassifiable_(Anatomical_System)\x3bsmooth_muscle\x3bheart\x3bovary\x3bepidermis\x3bcolon\x3bparathyroid\x3bblood\x3bskin\x3bbone_marrow\x3buterus\x3bpancreas\x3bprostate\x3blung\x3badrenal_gland\x3bthyroid\x3bplacenta\x3bliver\x3btestis\x3bkidney\x3bbrain\x3bmammary_gland\x3bstomach\x3b	rs120074193
KCNQ1	11	2572870	2572870	G	A	exonic	nonsynonymous_SNV	potassium_voltage-gated_channel_subfamily_Q_member_1	missense_variant	DISEASE:_Long_QT_syndrome_1_(LQT1)_[MIM:192500]:_A_heart_disorder_characterized_by_a_prolonged_QT_interval_on_the_ECG_and_polymorphic_ventricular_arrhythmias._They_cause_syncope_and_sudden_death_in_response_to_exercise_or_emotional_stress,_and_can_present_with_a_sentinel_event_of_sudden_cardiac_death_in_infancy._{ECO:0000269|PubMed:10024302,_ECO:0000269|PubMed:10220144,_ECO:0000269|PubMed:1022014…	TISSUE_SPECIFICITY:_Abundantly_expressed_in_heart,_pancreas,_prostate,_kidney,_small_intestine_and_peripheral_blood_leukocytes._Less_abundant_in_placenta,_lung,_spleen,_colon,_thymus,_testis_and_ovaries.\x3b_	unclassifiable_(Anatomical_System)\x3bsmooth_muscle\x3bheart\x3bovary\x3bepidermis\x3bcolon\x3bparathyroid\x3bblood\x3bskin\x3bbone_marrow\x3buterus\x3bpancreas\x3bprostate\x3blung\x3badrenal_gland\x3bthyroid\x3bplacenta\x3bliver\x3btestis\x3bkidney\x3bbrain\x3bmammary_gland\x3bstomach\x3b	rs120074193
DNA2	10	68432271	68432271	A	G	exonic	nonsynonymous_SNV	DNA_replication_helicase/nuclease_2	missense_variant	DISEASE:_Progressive_external_ophthalmoplegia_with_mitochondrial_DNA_deletions,_autosomal_dominant,_6_(PEOA6)_[MIM:615156]:_A_disorder_characterized_by_muscle_weakness,_mainly_affecting_the_lower_limbs,_external_ophthalmoplegia,_exercise_intolerance,_and_mitochondrial_DNA_deletions_on_muscle_biopsy._Symptoms_may_appear_in_childhood_or_adulthood_and_show_slow_progression._{ECO:0000269|PubMed:23352…	.	unclassifiable_(Anatomical_System)\x3burinary\x3bcolon\x3bblood\x3bskin\x3bbreast\x3bprostate\x3blung\x3blarynx\x3bthyroid\x3bplacenta\x3btestis\x3bhead_and_neck\x3bgerminal_center\x3bbladder\x3bstomach\x3bthymus\x3b	rs778309817
EXOSC3	9	37783993	37783993	T	G	exonic	nonsynonymous_SNV	exosome_component_3	missense_variant	DISEASE:_Pontocerebellar_hypoplasia_1B_(PCH1B)_[MIM:614678]:_A_severe_autosomal_recessive_neurologic_disorder_characterized_by_a_combination_of_cerebellar_and_spinal_motor_neuron_degeneration_beginning_at_birth._There_is_diffuse_muscle_weakness,_progressive_microcephaly,_global_developmental_delay,_and_brainstem_involvement._{ECO:0000269|PubMed:22544365}._Note\x3dThe_disease_is_caused_by_mutation…	.	myocardium\x3bovary\x3bsalivary_gland\x3bintestine\x3bcolon\x3bparathyroid\x3bfovea_centralis\x3bchoroid\x3bskin\x3bretina\x3bbone_marrow\x3buterus\x3bprostate\x3boptic_nerve\x3bwhole_body\x3bendometrium\x3bbone\x3bthyroid\x3btestis\x3bgerminal_center\x3bbrain\x3bbladder\x3bunclassifiable_(Anatomical_System)\x3bcartilage\x3bheart\x3bislets_of_Langerhans\x3badrenal_cortex\x3bpharynx\x3bblood\x3ble…	rs141138948
MCCC2	5	71646269	71646269	A	G	exonic	nonsynonymous_SNV	methylcrotonoyl-CoA_carboxylase_2	missense_variant	DISEASE:_3-methylcrotonoyl-CoA_carboxylase_2_deficiency_(MCC2D)_[MIM:210210]:_An_autosomal_recessive_disorder_of_leucine_catabolism._The_phenotype_is_variable,_ranging_from_neonatal_onset_with_severe_neurological_involvement_to_asymptomatic_adults._There_is_a_characteristic_organic_aciduria_with_massive_excretion_of_3-_hydroxyisovaleric_acid_and_3-methylcrotonylglycine,_usually_in_combination_wit…	.	unclassifiable_(Anatomical_System)\x3bislets_of_Langerhans\x3bcolon\x3bskeletal_muscle\x3bbreast\x3buterus\x3bprostate\x3blung\x3bendometrium\x3bbone\x3bthyroid\x3bplacenta\x3bvisual_apparatus\x3bliver\x3btestis\x3bspleen\x3bcervix\x3bkidney\x3bbrain\x3bstomach\x3b	rs142887940
TLL1	4	166003471	166003471	T	C	exonic	nonsynonymous_SNV	tolloid_like_1	FUNCTION:_Protease_which_processes_procollagen_C-propeptides,_such_as_chordin,_pro-biglycan_and_pro-lysyl_oxidase._Required_for_the_embryonic_development._Predominant_protease,_which_in_the_development,_influences_dorsal-ventral_patterning_and_skeletogenesis.\x3b_	DISEASE:_Atrial_septal_defect_6_(ASD6)_[MIM:613087]:_A_congenital_heart_malformation_characterized_by_incomplete_closure_of_the_wall_between_the_atria_resulting_in_blood_flow_from_the_left_to_the_right_atria._{ECO:0000269|PubMed:18830233}._Note\x3dThe_disease_is_caused_by_mutations_affecting_the_gene_represented_in_this_entry.\x3b_	.	unclassifiable_(Anatomical_System)\x3bovary\x3bhypothalamus\x3bparathyroid\x3bskin\x3bprostate\x3blung\x3bplacenta\x3bhead_and_neck\x3bamniotic_fluid\x3bkidney\x3bspinal_ganglion\x3bbrain\x3btonsil\x3b	rs137852952
TLL1	4	166003471	166003471	T	C	exonic	nonsynonymous_SNV	tolloid_like_1	missense_variant	DISEASE:_Atrial_septal_defect_6_(ASD6)_[MIM:613087]:_A_congenital_heart_malformation_characterized_by_incomplete_closure_of_the_wall_between_the_atria_resulting_in_blood_flow_from_the_left_to_the_right_atria._{ECO:0000269|PubMed:18830233}._Note\x3dThe_disease_is_caused_by_mutations_affecting_the_gene_represented_in_this_entry.\x3b_	.	unclassifiable_(Anatomical_System)\x3bovary\x3bhypothalamus\x3bparathyroid\x3bskin\x3bprostate\x3blung\x3bplacenta\x3bhead_and_neck\x3bamniotic_fluid\x3bkidney\x3bspinal_ganglion\x3bbrain\x3btonsil\x3b	rs137852952
PROKR1	2	68655413	68655413	T	A	exonic	nonsynonymous_SNV	prokineticin_receptor_1	missense_variant	.	TISSUE_SPECIFICITY:_Localizes_to_glandular_epithelium,_stroma_and_vascular_endothelial_cells_of_first_trimester_decidua_(at_protein_level)._Up-regulated_in_first_trimester_decidua_when_compared_with_non-pregnant_endometrium._Expressed_in_the_stomach,_throughout_the_small_intestine,_colon,_rectum,_thyroid_gland,_pituitary_gland,_salivary_gland,_adrenal_gland,_testis,_ovary,_brain,_spleen,_prostate…	unclassifiable_(Anatomical_System)\x3b	rs144018404
CPT2	1	53197092	53197092	C	A	exonic	nonsynonymous_SNV	carnitine_palmitoyltransferase_2	.	DISEASE:_Carnitine_palmitoyltransferase_2_deficiency_late-onset_(CPT2D)_[MIM:255110]:_Autosomal_recessive_disorder_characterized_by_recurrent_myoglobinuria,_episodes_of_muscle_pain,_stiffness,_and_rhabdomyolysis._These_symptoms_are_triggered_by_prolonged_exercise,_fasting_or_viral_infection_and_patients_are_usually_young_adults._In_addition_to_this_classical,_late-onset,_muscular_type,_a_hepatic_…	.	.	rs28936375
CPT2	1	53197092	53197092	C	A	exonic	nonsynonymous_SNV	carnitine_palmitoyltransferase_2	missense_variant	DISEASE:_Carnitine_palmitoyltransferase_2_deficiency_late-onset_(CPT2D)_[MIM:255110]:_Autosomal_recessive_disorder_characterized_by_recurrent_myoglobinuria,_episodes_of_muscle_pain,_stiffness,_and_rhabdomyolysis._These_symptoms_are_triggered_by_prolonged_exercise,_fasting_or_viral_infection_and_patients_are_usually_young_adults._In_addition_to_this_classical,_late-onset,_muscular_type,_a_hepatic_…	.	.	rs28936375
ADAMTSL4	1	150558004	150558004	G	A	exonic	nonsynonymous_SNV	ADAMTS_like_4	missense_variant	DISEASE:_Ectopia_lentis_2,_isolated,_autosomal_recessive_(ECTOL2)_[MIM:225100]:_An_ocular_abnormality_characterized_by_partial_or_complete_displacement_of_the_lens_from_its_space_resulting_from_defective_zonule_formation._{ECO:0000269|PubMed:19200529}._Note\x3dThe_disease_is_caused_by_mutations_affecting_the_gene_represented_in_this_entry.\x3b_DISEASE:_Ectopia_lentis_et_pupillae_(ECTOLP)_[MIM:225…	TISSUE_SPECIFICITY:_Expressed_in_colon,_heart,_leukocyte,_liver,_lung,_skeletal_muscle,_spleen,_testis_and_placenta._Weaker_expression_in_bone_marrow,_brain_tissue,_kidney_and_pancreas._Expression_studies_in_fetal_tissues_reveal_strong_expression_in_heart,_kidney,_liver,_lung_and_skeletal_muscle,_but_weaker_expression_in_fetal_brain_and_skin._{ECO:0000269|PubMed:19200529}.\x3b_	ovary\x3bparathyroid\x3bchoroid\x3bskin\x3bretina\x3bbone_marrow\x3buterus\x3bprostate\x3bfrontal_lobe\x3bendometrium\x3bbone\x3biris\x3btestis\x3bbrain\x3bunclassifiable_(Anatomical_System)\x3bheart\x3bcartilage\x3burinary\x3bblood\x3bbreast\x3bpancreas\x3blung\x3bplacenta\x3bvisual_apparatus\x3bliver\x3bhypopharynx\x3bspleen\x3bhead_and_neck\x3bmammary_gland\x3bstomach\x3b	rs754966903
ATL3	11	63636226	63636226	C	G,*	exonic	nonsynonymous_SNV	atlastin_GTPase_3	missense_variant	.	TISSUE_SPECIFICITY:_Expressed_in_the_central_nervous_system_and_in_dorsal_root_ganglia_neurons._Expressed_in_peripheral_tissues_(at_protein_level)._{ECO:0000269|PubMed:18270207,_ECO:0000269|PubMed:24459106}.\x3b_	unclassifiable_(Anatomical_System)\x3bcartilage\x3bovary\x3btongue\x3bislets_of_Langerhans\x3bblood\x3bskeletal_muscle\x3bbone_marrow\x3bbreast\x3bprostate\x3blung\x3bbone\x3bthyroid\x3bplacenta\x3bduodenum\x3bliver\x3btestis\x3bhead_and_neck\x3bcervix\x3bbrain\x3bstomach\x3b	rs371153317
