# Supplementary material for: Gene-Based Burden Testing of Rare Variants in Hemiplegic Migraine: A Computational Approach to Uncover the Genetic Architecture of a Rare Brain Disorder
Source: Genes (Basel). 2025 Jul 9;16(7):807. doi: 10.3390/genes16070807 (PMC12294318; doi:10.3390/genes16070807)
Supplement: Supplementary file 1 [file genes-16-00807-s001.zip › Table_S2.csv]

Rank	GeneSymbol	GeneId	GO: Molecular Function Score	GO: Molecular Function pValue	GO: Biological Process Score	GO: Biological Process pValue	GO: Cellular Component Score	GO: Cellular Component pValue	Human Phenotype Score	Human Phenotype pValue	Mouse Phenotype Score	Mouse Phenotype pValue	Pathway Score	Pathway pValue	Pubmed Score	Pubmed pValue	Disease Score	Disease pValue	Average Score	Overall pValue
1	KCNQ1	3784	0.9996167181266686	5.992607438890512E-4	1.0	0.002754585100061437	0.9937789073063047	0.0015913142442768081	0.9999332709938554	0.007040054789553727	0.9999999524742594	0.001168306660355125	0.8085957165732798	0.0014805265437258912	0.9024720597243149	0.0048696230196698526	0.2036734116040075	0.02406107423783098	0.8635133029311419	1.5112670836980868E-7
2	AHR	196	0.4868246083799464	0.0070249473758422385	0.9999995055668335	0.002895587628035331	0.0	0.5125693682079586	0.9171282723847423	0.016733978587758967	0.9929308433260502	0.006919195479861817	0.0	0.5019236773459296	0.23990900917924426	0.04094109115813434	0.5528228116898385	0.008817693802938896	0.5292108038921738	2.9833455284422605E-4
3	TSHR	7253	0.0	0.5045876179637221	0.9176655073784741	0.015767104110223692	0.2615365053084932	0.02080290868071992	0.9997903235849206	0.008102609553928431	0.9924874531970396	0.007105520248970178	0.0	0.5019236773459296	0.5705244817248216	0.0192267018501546	0.2036734116040075	0.02406107423783098	0.4987272183066354	7.543222797893323E-4
4	PMM2	5373	0.0	0.5045876179637221	0.0	0.5214072052291795	0.6677806796339306	0.012302470565722286	0.9999984649332293	0.004653083423138515	0.6753111443715635	0.024625084349726555	0.0	0.5019236773459296	0.5973237731424921	0.01795767909838955	0.9038091710165699	0.0018229612545196346	0.4988359810074847	0.00112576624590488
5	APC2	10297	0.0	0.5045876179637221	0.0	0.5214072052291795	0.806866698204691	0.009109770468027677	1.0	0.004159574575229885	0.9998711100630793	0.0029660888920222785	0.0	0.5019236773459296	0.5371477570042624	0.021452527470313933	0.34688837724305954	0.02223307717874085	0.46135504803899585	0.0011940687877280975
6	CTNS	1497	0.9004290421041479	0.003862462105570607	0.9999998460519554	0.0028049431457663992	0.0	0.5125693682079586	0.9999616929738915	0.006601939791920555	0.9778949141082783	0.009502563224526382	0.0	0.5019236773459296	0.0	0.5226963711992265	0.0	0.5173684899636415	0.48616231155346373	0.0024996972544132356
7	SETX	23064	0.0	0.5045876179637221	0.18502184873677519	0.04281441045835893	0.25302228510371283	0.022797087290636425	0.9999999507241042	0.004174681988941373	0.7927867344551588	0.02021371954597186	0.0	0.5019236773459296	0.7140355294459093	0.012282327347440301	0.0	0.5173684899636415	0.4109484366315821	0.0037089080676503405
8	PDE6B	5158	0.0	0.5045876179637221	0.7270319693533712	0.021568350975435344	0.4483842923755759	0.017816676570415656	0.9171282723847423	0.016733978587758967	0.4374102755258317	0.033921179586862596	0.0	0.5019236773459296	0.8896740898333745	0.005332917040155506	0.0	0.5173684899636415	0.47622008652790276	0.003911136611207788
9	ASPA	443	0.0	0.5045876179637221	0.5697155463923685	0.027832891861132653	0.0	0.5125693682079586	0.9999995892413835	0.00432575612605626	1.0	0.00114816344207314	0.0	0.5019236773459296	0.41434503425123087	0.028835016970661403	0.0	0.5173684899636415	0.3961428273314563	0.00484029292215471
10	TYR	7299	0.0	0.5045876179637221	0.6597204357556701	0.023824391423017656	0.0	0.5125693682079586	0.9765590719148688	0.014170754061376386	0.6139374666898041	0.027742247378863723	0.0	0.5019236773459296	0.7504582912054228	0.010691013103163493	0.35203822380080707	0.021392097815467977	0.4608103140686101	0.004910044634419575
11	GCOM1	145781	0.0	0.5045876179637221	0.0	0.5214072052291795	0.9630526658495006	0.0038674979101411032	-1.0	0.0	0.9291007052363414	0.013500992053500388	-1.0	0.0	0.23990900917924426	0.04094109115813434	0.2036734116040075	0.02406107423783098	0.3950891250427608	0.00594359725402871
12	SVEP1	79987	0.0	0.5045876179637221	0.970769217763086	0.012302470565722286	0.0	0.5125693682079586	-1.0	0.0	0.8042800584444993	0.019861213226037126	-1.0	0.0	0.3659747467136993	0.03298955574132079	0.3733750417663342	0.018310185418324285	0.436907418059582	0.008989634837194616
13	ZEB1	6935	0.0	0.5045876179637221	0.6562650877826701	0.026045181238606493	0.0	0.5125693682079586	0.9548453205872882	0.015575743536544834	0.9999984788585616	0.0013949178660274551	0.0	0.5019236773459296	0.23990900917924426	0.04094109115813434	0.0	0.5173684899636415	0.3783968505847772	0.009323145322472248
14	C12orf57	113246	0.0	0.5045876179637221	0.9990222423481819	0.00670265588333048	0.0	0.5125693682079586	0.9998004024303393	0.008052251508223468	0.0	0.5203647936830867	-1.0	0.0	0.0	0.5226963711992265	0.9038088735894483	0.002074751483044446	0.4147460101207522	0.009324400957858359
15	OSBPL1A	114876	0.5061194408523205	0.006319934735972766	0.4307405241989867	0.030642870811469547	0.0	0.5125693682079586	-1.0	0.0	0.3446888279420209	0.034676550272437025	0.0	0.5019236773459296	0.7065655130740934	0.012609654644522555	0.0	0.5173684899636415	0.35087092998629416	0.01068324989427849
16	TMPRSS3	64699	0.0	0.5045876179637221	0.9955037703235303	0.008455115873863167	0.6677806796339306	0.012302470565722286	0.18299099549979986	0.023743818549889717	0.8309274449653824	0.018914481966783834	0.0	0.5019236773459296	0.0	0.5226963711992265	0.0	0.5173684899636415	0.37560738170198477	0.012134066521750864
17	SLC38A10	124565	0.4841101601652592	0.007825640302551139	0.9950465694157322	0.008545760356132099	0.0	0.5125693682079586	-1.0	0.0	0.902831689591287	0.014895909919527843	-1.0	0.0	0.0	0.5226963711992265	0.0	0.5173684899636415	0.40530114572465825	0.014895231959883848
18	MPO	4353	0.0	0.5045876179637221	0.6430060518858424	0.026161004743727904	0.0	0.5125693682079586	0.3733891085056968	0.022726586026649478	0.6237206758150418	0.026296971467131305	0.0	0.5019236773459296	0.0	0.5226963711992265	0.6472710043623036	0.006430722436523683	0.3562456756676874	0.01594905903127153
19	CYP24A1	1591	0.0	0.5045876179637221	0.5176460951325711	0.028563083523854605	0.0	0.5125693682079586	0.7682970590169883	0.019241809263866087	0.0717539529643754	0.04072958736617349	0.0	0.5019236773459296	0.0	0.5226963711992265	0.2036734116040075	0.02406107423783098	0.2584432979972855	0.028836815734282872
20	MCCC2	64087	0.0	0.5045876179637221	0.4307405241989867	0.030642870811469547	0.0	0.5125693682079586	0.9060988341922163	0.01698576881628378	0.3770870826696003	0.03464633544501405	0.0	0.5019236773459296	0.29323257249764745	0.034893089868968365	0.0	0.5173684899636415	0.31443868173884737	0.03032425414290585
21	CTH	1491	0.0	0.5045876179637221	0.761042786450263	0.020782765462437933	0.0	0.5125693682079586	0.13535371856089087	0.023960358146421053	0.9982216726732642	0.005005589743073251	0.0	0.5019236773459296	0.0	0.5226963711992265	0.0	0.5173684899636415	0.2799243547886626	0.03891755010566322
22	CPT2	1376	0.0	0.5045876179637221	0.9687956526859494	0.012468652116548662	0.0	0.5125693682079586	0.9999907904948817	0.005614922096103294	0.05384304689285734	0.04072958736617349	0.0	0.5019236773459296	0.0	0.5226963711992265	0.0	0.5173684899636415	0.27703910407226356	0.04073493811699669
23	DNA2	1763	0.0	0.5045876179637221	0.0	0.5214072052291795	0.0	0.5125693682079586	0.9987216636645443	0.00992053500387757	0.05384304689285734	0.04072958736617349	0.0	0.5019236773459296	0.7769721205560733	0.009814783107897148	0.0	0.5173684899636415	0.25104687810689286	0.04549131467328327
24	POLE	5426	0.0	0.5045876179637221	0.0	0.5214072052291795	0.0	0.5125693682079586	0.9999997439137217	0.004280433884921794	0.19381210302913332	0.04072958736617349	0.0	0.5019236773459296	0.0	0.5226963711992265	0.2036734116040075	0.02406107423783098	0.2054894604418831	0.04651648369452377
25	TLL1	7092	0.0	0.5045876179637221	0.0	0.5214072052291795	0.0	0.5125693682079586	0.9717202190490295	0.014603833254439062	0.1880395089705538	0.04072958736617349	0.0	0.5019236773459296	0.7504582912054228	0.010691013103163493	0.0	0.5173684899636415	0.2712317047620162	0.05325826519366739
26	ACOT12	134526	0.0	0.5045876179637221	0.4307405241989867	0.030642870811469547	0.0	0.5125693682079586	-1.0	0.0	0.1996808070541451	0.04072958736617349	0.0	0.5019236773459296	0.0	0.5226963711992265	0.39100299658503795	0.017579993755602333	0.21345270538227437	0.06256531674256016
27	ECSIT	51295	0.0	0.5045876179637221	0.18502184873677519	0.04281441045835893	0.0	0.5125693682079586	-1.0	0.0	0.1996808070541451	0.04072958736617349	0.0	0.5019236773459296	0.5270549844778223	0.022182719133035884	0.0	0.5173684899636415	0.20057915809967636	0.07557442901717903
28	ADAMTSL4	54507	0.0	0.5045876179637221	0.0	0.5214072052291795	0.0	0.5125693682079586	0.5294159157104935	0.02116045080522515	0.3133704790947365	0.03531609745289005	0.0	0.5019236773459296	0.3659747467136993	0.03298955574132079	0.0	0.5173684899636415	0.20667259928240614	0.08274898390328944
29	ATL3	25923	0.0	0.5045876179637221	0.0	0.5214072052291795	0.0	0.5125693682079586	0.9997915827463948	0.008097573749357935	0.0	0.5203647936830867	-1.0	0.0	0.3659747467136993	0.03298955574132079	0.0	0.5173684899636415	0.19512450464955186	0.11660481250443289
30	RCN3	57333	0.0	0.5045876179637221	0.24073625083720823	0.04244679672471271	0.0	0.5125693682079586	-1.0	0.0	0.9202380213010872	0.013994500901409019	-1.0	0.0	0.0	0.5226963711992265	0.0	0.5173684899636415	0.241656771463867	0.12096676051550626
31	AMPD1	270	0.0	0.5045876179637221	0.0	0.5214072052291795	0.0	0.5125693682079586	0.2835861361991681	0.02332584677053853	0.0	0.5203647936830867	0.0	0.5019236773459296	0.7154802980966289	0.01219168286517137	0.0	0.5173684899636415	0.15600111150515034	0.143766423448361
32	EXOSC3	51010	0.0	0.5045876179637221	0.0	0.5214072052291795	0.0	0.5125693682079586	0.9999997664969666	0.004270362275780802	0.0	0.5203647936830867	0.0	0.5019236773459296	0.0	0.5226963711992265	0.0	0.5173684899636415	0.12500011040535308	0.257396950723747
33	PROKR1	10887	0.0	0.5045876179637221	0.0	0.5214072052291795	0.0	0.5125693682079586	-1.0	0.0	0.941114096957245	0.01272547814964397	0.0	0.5019236773459296	0.0	0.5226963711992265	0.0	0.5173684899636415	0.13858733172787646	0.3015301519492918
34	KIAA1328	57536	0.0	0.5045876179637221	0.0	0.5214072052291795	0.0	0.5125693682079586	-1.0	0.0	-1.0	0.0	-1.0	0.0	0.24622094287872623	0.0376476749690298	0.0	0.5173684899636415	0.049244188575745244	0.31189950837670766
35	HYKK	123688	0.0	0.5045876179637221	0.4307405241989867	0.030642870811469547	0.0	0.5125693682079586	-1.0	0.0	-1.0	0.0	0.0	0.5019236773459296	0.0	0.5226963711992265	0.0	0.5173684899636415	0.10938481837598846	0.3364002929652745
36	PADI3	51702	0.0	0.5045876179637221	-1.0	0.0	0.0	0.5125693682079586	0.5379408907739976	0.021105056954949693	0.0	0.5203647936830867	0.0	0.5019236773459296	0.0	0.5226963711992265	0.0	0.5173684899636415	0.10477789596408418	0.3450227810109583
37	HUNK	30811	0.0	0.5045876179637221	0.0	0.5214072052291795	0.0	0.5125693682079586	-1.0	0.0	0.3770870826696003	0.03464633544501405	-1.0	0.0	0.0	0.5226963711992265	0.0	0.5173684899636415	0.1023457967533955	0.35206239241157666
38	NXPH2	11249	0.0	0.5045876179637221	0.0	0.5214072052291795	0.0	0.5125693682079586	-1.0	0.0	-1.0	0.0	-1.0	0.0	0.0	0.5226963711992265	0.0	0.5173684899636415	0.0	0.6521103608573477
39	NLRX1	79671	0.0	0.5045876179637221	0.0	0.5214072052291795	0.0	0.5125693682079586	-1.0	0.0	0.0	0.5203647936830867	0.0	0.5019236773459296	0.0	0.5226963711992265	0.0	0.5173684899636415	0.0	0.7021214073287286
40	CD207	50489	0.0	0.5045876179637221	0.0	0.5214072052291795	0.0	0.5125693682079586	-1.0	0.0	0.0	0.5203647936830867	0.0	0.5019236773459296	0.0	0.5226963711992265	0.0	0.5173684899636415	0.0	0.7021214073287286
